# Supplementary material for: let-7b and let-7c are determinants of intrinsic chemoresistance in renal cell carcinoma
Source: World J Surg Oncol. 2015 May 8;13:175. doi: 10.1186/s12957-015-0596-4 (PMC4426556; doi:10.1186/s12957-015-0596-4)
Supplement: Additional file 1: — The primers, microRNA mimics, and siRNA used in this study. [file 12957_2015_596_MOESM1_ESM.xlsx]

## Sheet: 工作表1
Table 1. The primers, microRNA mimics and siRNA used in this study
Primer sets for microRNAs (from Exiqon, Denmark)
For hsa-let-7b-5p
Product no.:	204750
Product name:	hsa-let-7b-5p LNA™ PCR primer set, UniRT
Target sequence:	UGAGGUAGUAGGUUGUGUGGUU
For hsa-let-7c-5p
Product no.:	204767
Product name:	hsa-let-7c-5p LNA™ PCR primer set, UniRT
Target sequence:	UGAGGUAGUAGGUUGUAUGGUU
For 5S rRNA
Product no.:	203906
Product name:	5S rRNA (hsa,mmu) PCR primer set, UniRT
Target sequence:	GUCUACGGCCAUACCACCCUGAACGCGCCCGAUCUCGUCUGAUCUCGGAAGCUAAGCAGGGUCGGGCCUGGUUAGUACUUGGAUGGGAGACCGCCUGGGAAUACCGGGUGCUGUAGGCUUU
mimics for microRNAs (from GenePharma Co., China)
For hsa-let-7b mimics
sense(5'-3')UGAGGUAGUAGGUUGUGUGGUU
antisense(5'-3')CCACACAACCUACUACCUCAUU
For hsa-let-7c mimics
sense(5'-3')UGAGGUAGUAGGUUGUAUGGUU
antisense(5'-3')CCAUACAACCUACUACCUCAUU
For negtive control
sense(5'-3')UUCUCCGAACGUGUCACGUdTdT
antisense(5'-3')ACGUGACACGUUCGGAGAAdTdT
Akt2 siRNA (from GenePharma Co., China)
For #1
sense(5'-3')GCUCCUUCAUUGGGUACAATT
antisense(5'-3')UUGUACCCAAUGAAGGAGCTT
For #2
sense(5'-3')GCGGAAGGAAGUCAUCAUUTT
antisense(5'-3')AAUGAUGACUUCCUUCCGCTT
